# Supplementary material for: Health state utilities in patients with diabetic retinopathy, diabetic macular oedema and age-related macular degeneration: a systematic review
Source: BMC Ophthalmol. 2013 Dec 4;13:74. doi: 10.1186/1471-2415-13-74 (PMC3867675; doi:10.1186/1471-2415-13-74)
Supplement: Additional file 1 — Search strategy used in MEDLINE (Ovid). This shows a search strategy of a combination of free text words and MESH terms used to search the MEDLINE database (Ovid MEDLINE (R) In-Process & Other Non-Indexed Citations and Ovid MEDLINE (R) 1946 to January Week 4 2012). [file 1471-2415-13-74-S1.odp]

## Slide: Additional file 1:
Search strategy used in MEDLINE (Ovid)
Additional file 1:
Search strategy used in MEDLINE (Ovid)

1	exp visual acuity/  
2	visual acuity.mp. 
3	((reduc$ or diminish$ or impair$) adj3 (acuit$ or vis$ or sight$)).mp. 
4	(vis$ adj3 (impair$ or reduc$ or diminish$)).mp. 
5	4 or 1 or 3 or 2 
6	health state utilit$.mp. 
7	health utilit$.mp.
8	(health utility ind$ or hui or hui$ or hui2 or hui3).mp. 
9	(euroqol or euro qol or eq 5d or eq5d).mp.
10	(sf6d or sf 6d or shortform sixD or short form 6d or sf sixD).mp. 
11	(TTO or time trade off).mp. 
12	(SG or standard gamble).mp. 
13	health stat$ preference.mp. 
14	preference based.mp. 
15	preference score.mp. 
16	preference measure.mp.
17	or/6-16 
18	17 and 5 
