# Supplementary material for: Health state utilities in patients with diabetic retinopathy, diabetic macular oedema and age-related macular degeneration: a systematic review
Source: BMC Ophthalmol. 2013 Dec 4;13:74. doi: 10.1186/1471-2415-13-74 (PMC3867675; doi:10.1186/1471-2415-13-74)
Supplement: Additional file 2 — Quality assessment of included studies. This is a descriptive summary of quality assessment of included studies in the review. Quality assessment of included studies focused on the recruitment and selection of the patients together with completion rates in order to assess the representativeness of the sample of the patient group. Additional items considered were response rate to utility elicitation methods of utility elicitation as well as identifying potential confounding variables. [file 1471-2415-13-74-S2.odp]

## Slide: page1
Additional file 2:
Quality assessment of included studies in review of health state utilities
Study
Respondent recruitment
 
Respondent selection
 
Sample size
 
Response rate to utility elicitation (%)
 
Description of withdrawals/drop-outs
 
Missing data
 
Additional confounding factors
Aspinall 200719
Low vision and macular clinics (UK)
Patients with mild dry, moderate dry, late dry and wet AMD and were screened for dementia using the Mini-Mental State Examination test.
 
Exclusion criteria: Unclear
122
 94 (n=115) 
No
Yes
 
 
Au Eong 201220 
Patients attending outpatients ophthalmology clinics in two tertiary hospitals (Singapore)
Patients with dry or wet AMD in one or both eyes aged ≥ 40years and able to provide consent.
 
Exclusion criteria
Patients with significant ocular pathologies such as glaucoma. DR, uncorrected refractive error, myopic macular degeneration, severe cataract) in either eye
Patients with cognitive, psychiatric or hearing impairments.
338
100 (n=338, for EQ-5D and SG estimates)
87 (n=294, for TTO estimates)
Yes. 44 patients declined to respond to TTO valuation questions.
No
Of the 366 eligible patients, 28 patients were excluded due to the presence of diabetic macular oedema (n=3), proliferative DR (n=3), glaucoma (n=8), significant cataract (n=12), hearing difficulty (n=1) or dementia (n=1).
 
 
Brown 199930
Hospital outpatients and peripheral office settings for patients with vitreoretinal diseases (USA)
Patients with visual loss ≤ 20/40 in at least one eye, where impairment is due to same condition for those with bilateral visual loss or 80% of visual loss in one eye was due to a specific pathology. 
 
Exclusion criteria: Patient who were unwilling  or unable to understand utility elicitation questions
350
93 (n=325)
Yes. 25 patients were unwilling to answer valuation questions.
No
Utilities were not presented separately for patients with AMD or DR.
Brown 200131
Adult patients presenting for treatment at a comprehensive ophthalmic clinic and a vitreoretinal practice (USA)
Consecutive patients with visual acuity of 20/20-20/25 in one (unilateral good vision) or both eyes (bilateral good vision)
 
Exclusion criteria:
Evidence of Alzheimer’s disease or any other cause of dementia.
Normal findings on ocular examination (restricted only to patients with bilateral good vision)
 
 
 
Bilateral good vision, 69
 
Unilateral good vision, 85 
Bilateral good vision , 96 (n=66)
 
Unilateral good vision, 95 (n=81)
NA
NA
Utilities were not presented separately for patients with AMD, DR and macular oedema.
Brown 200216
Adult patients attending a comprehensive ophthalmic clinic and a vitreoretinal practice (USA)
Patients with visual loss primarily due to DR or AMD (wet or dry). 
 
Exclusion criteria:
Visual loss due to multiple pathologies.
Evidence of Alzheimer’s disease or any other cause of dementia or cognitive impairment).
Inability or unwillingness to answer questions related to utility elicitation.
 
 
579
(DR, 333; AMD, 246)
100%
NA
NA
Of the 617 patients included in the study, 38 patients (DR, 21; AMD, 17) were unwilling or unable to answer study questions and were subsequently excluded from the study.
Brown 200332
Patients attending a comprehensive ophthalmic clinic and a vitreoretinal practice (USA)
Consecutive patients with visual loss due to ophthalmic conditions
 
Exclusion criteria:
Patients with Alzheimer’s disease or other causes of dementia
515
97 (n=500)
 
Yes. 15 patients were unable to answer questions effectively.
No
Utilities were not presented separately for relevant population of patients for this review.
Czoski-Murray 200921
General population. 
Random sampling of 2000 addresses in six postcodes in Sheffield (UK) or through snow-balling using participants
 
Exclusion criteria:
Individuals with diagnosed ocular conditions or specific ‘high-risk’ (undefined) medical problems
108
96(n=104)
Yes. One participant was withdrawn due to severe headache after administration of eyedrops.  The optometrist was unable to apply contact lenses due to small eyes in 3 participants.
No
VA ≥ 20/40 could not be achieved in 40% (n=41/104) of participants when contact lenses were in place.
Espallargues 200522
Patients with unilateral or bilateral (wet or dry) AMD seen at the ophthalmic clinic or Low Vision Training Service  of a large teaching hospital (UK)
Patients who were able or willing to answer interview questions.
 
Exclusion criterion:
Patients with glaucoma, uveitis, corneal scarring, vitreous haemorrhage and similar conditions)
 
 
451
46.3 (n=209)
 
Yes. 242 patients refused be interviewed or participate in the study.
No
Authors reported that item response rate was over 95% for all health measurement instruments for those who were willing to participate in the study
Lee 200823
 
Patients were recruited from ophthalmic practices associated with the Washington University School of Medicine (USA)
Stratified sampling technique.
Patients with varying degrees of severity of only one of the following conditions: DR, AMD, glaucoma, cataract or refractive error; age ≥ 18 years; adequate literacy in English to comprehend utility elicitation
 
Exclusion criteria
Participants with DR who had received vitrectomy in either eye within 3 months of the study
Participants aged ≥ 65 years who failed a mental acuity assessment.
DR, 58; AMD, 44 
100 
NA
NA
Patients with DR or AMD represented approximately 10% of the entire study population. 
Lloyd 200824
Patients were recruited from 5 clinical sites (UK)
Patients aged ≥ 18 years with DR.
Diabetic patients without DR. 
Members of the UK general public
 
Exclusion criteria
Patients with acute conditions or cognitive problems. Patients with AMD and/or glaucoma.
122
Unclear
Unclear
NA
Reported SG values represented utility values for only 48 patients with DR.
Reeves 200925
Designated centres photodynamic therapy in the National Health Service (UK)
Patients with neovascular AMD from 18 centres who were eligible for verteporfin treatment.
NR
NR
NR
NA
 
Sahel 200726
Patients from specialised retinal centres managing at least 60 patients every year (France, Germany, Italy)
Patients with exudative AMD (predominantly classic subfoveal, choroidal neovascularisation) 
 
Exclusion criteria
Patients with dry AMD with recent involvement in a clinical trial or other type of study.
Visual impairment due to other causes excluding AMD
Mental disability
 
360
93 (n=335)
No
Yes
335 participants contributed data for HUI3 global score.
Analysis of variance was performed to investigate the impact of BEVA and WEVA on utility and quality of life scores
Shah 200433
 
Patients aged ≥ 21 years with visual acuity ≤20/40 in one eye ‘predominantly’ due to DR or AMD
 
Exclusion criteria
Patients with visual loss in both eyes due to different pathologies. 
Patients with visual loss due to resulting from uncertain causes
Patients with Alzheimer’s disease or other causes of dementia.
150
91 (n=136)
Yes. 14 patients refused to answer utility elicitation questions.
No
 
Sharma 200234
Patients seen at a retinal clinic (Canada)
Patients who were able to answer valuation questions and had visual acuity ≤20/40 in one eye due to a retinal condition
 
Exclusion criteria
Patients with communication, developmental or psychiatric problems
 
323
100 (n=323)
NA
NA
Utilities were not presented separately for relevant population of patients.
 
Approximately, two-thirds of the study population had visual loss secondary to DR(n=105)or AMD (n=107)
Sharma 200327
Patients seen at a retinal clinic (Canada)
Patients who were able to answer valuation questions and had visual acuity ≤20/30 in one eye due to DR
Exclusion criteria
Patients with communication, developmental or psychiatric problems
 
221
100 (221)
NA
NA 
NA
Soubrane 200728
AMD group:
Patients with bilateral subfoveal AMD from 31 retinal specialist clinics 
Non-AMD control group:
Patients without ocular abnormalities from 30 general practice settings/clinics
(Canada, France, Germany, Spain and UK)
AMD group:
Patients with bilateral AMD (n=401)
Non-AMD control group:
Patients with VA ≥ 20/40  (n=471)
 
Exclusion criteria
Patients aged< 50 years
Patients who had participated in a treatment-related trial within 30 days of the study. 
AMD group:
401
 
Non-AMD control group:
471
unclear
 
No
unclear
AMD patients were than controls (difference ≥ 14 years). /
Yanagi 201129
Patients seen at an outpatients macular clinic of a university  hospital (Japan)
Consecutive patients with a definite diagnosis of bilateral exudative AMD
 
Exclusion criteria
Patients with idiopathic or myopic neovascularisation 
50
96 (n=48) 
Yes. 2 patients were unable to answer the questions.
No
Sample size was small and the population studied may limit generalisability of results in the UK context.
Abbreviations: AMD, age-related macular degeneration; BEVA, better-eye visual acuity; DR, diabetic retinopathy; n, number; HUI3, Health Utilities Index 3; NA, not applicable; NICE, National Institute for Health and Care Excellence, NR, not reported, SG, standard gamble; UK, United Kingdom; USA, United States of America; WEVA, worse-eye visual acuity
