# Supplementary material for: Health state utilities in patients with diabetic retinopathy, diabetic macular oedema and age-related macular degeneration: a systematic review
Source: BMC Ophthalmol. 2013 Dec 4;13:74. doi: 10.1186/1471-2415-13-74 (PMC3867675; doi:10.1186/1471-2415-13-74)
Supplement: Additional file 3 — Table showing utilities reported by Czoski-Murray et al., 2009 [21] and Espallargues et al., 2005 [22]. This table displays vision-related estimates from two studies relating to age-related macular degeneration (AMD). Reported visual levels used in these studies could not be adapted using the pre-specified levels used in the study by Brown et al. [16]. Furthermore, contact lenses were used to simulated AMD visual health states in a healthy population in the study by Czoski-Murray et al., 2009 [21] while the study by Espallargues et al., 2005 [22] obtained estimates from patients with the condition. [file 1471-2415-13-74-S3.odp]

## Slide: page1
Additional file 3:
Table showing utilities reported by Czoski-Murray et al., 2009[16]  and Espallargues et al., 2005[17]
Health utility estimates 
Visual acuity 
Study reference
 
≥20/40
20/40 to 20/80
20/80 to 20/400
≤20/400
 
 
TTO
mean (SD)
0.71 (0.33) 
0.68 (0.28)
 
0.51 (0.35)
 
0.31 (0.37)
 
Czoski-Murray 200921
TTO
mean (SD)

0.73 (0.30) 
0.67 (0.31)
0.64 (0.30)
0.60 (0.33)a
Espallargues 200522
 
 
 
0.47 (0.31)b
HUI3
mean (SD)

0.50 (0.35)
0.38 (0.25)
0.36 (0.25)
0.27 (0.24)a
 
 
 
0.10 (0.18)b
EQ-5D
mean (SD)

0.75 (0.27)
0.70 (0.20)
0.75 (0.20)
0.71 (0.21)a
 
 
 
0.63 (0.22)b
SF-6D
mean (SD)

0.70 (0.18)
0.67 (0.14)
0.66 (0.14)
0.65 (0.11)a
 
 
 
0.63 (0.10)b
 
Abbreviations: EQ-5D, Euorqol; HUI3, Health utility index 3;SD, standard deviation; SF-6D, Short form 6D; TTO, time trade-off
 
 
a Estimates for visual acuity ranging from hand motions to counting fingers
b Estimates for visual acuity ranging from counting fingers to no perception of light
 
